# Supplementary material for: GIT1 protects against breast cancer growth through negative regulation of Notch
Source: Nat Commun. 2022 Mar 22;13:1537. doi: 10.1038/s41467-022-28631-y (PMC8940956; doi:10.1038/s41467-022-28631-y)
Supplement: Supplementary file 3 — Source Data [file 41467_2022_28631_MOESM3_ESM.xlsx]

## Sheet: Fig. 1
Fig. 1b	GIT1 immuno / DAPI (Folds)				Fig. 1c	GIT1 protein (Folds)			Fig. 1d					Fig. 1e	GIT1 (Folds)
	1.63417	1.20385				1.27334	1.02129								1.03787	1.27243	1.62728	0.953475	1.39121	0.583702	0.959396	0.548106
	1.34468	1.45359				1.00992	0.0867739								1.00186	1.32295	1.64459	1.00121	1.41328	0.623399	0.95679	0.505554
	1.50554	1.00784				0.831449	1.03895								1.06969	1.40179	1.72856	0.853118	1.55655	0.535202	0.772569	0.548957
	1.31692	0.94303				0.73778	0.799191								1.07821	1.18873	1.10407	0.648736	1.24838	1.03957	1.03134	1.05864
	1.35361	0.394877				1.32955	0.929876								1.05003	1.12961	1.9599	0.6096	1.57973	0.878322	0.683014	0.78371
	1.58735	0.962557				1.02713	0.706893								0.931386	1.33558	1.31683	0.488348	1.60403	0.891787	0.663916	0.911971
	1.0049	0.799269				1.1633	0.629554								0.830948	1.13149	1.57023	0.856314	1.75412	0.882662	0.691477	0.676276
	0.802973	0.696441				1.13076	0.50016
	1.28213	1.18968				1.14556	0.77153
	1.12963	0.79912				0.902255	0.938102
	1.13592	0.505746				1.03133	0.883304
	1.29214	0.596735				1.18701
	1.583	0.265034				1.1056
	1.42422	0.498188				0.588667
	1.06384	0.736997				0.474757
	0.706431	0.214983				1.37459
	1.29479	0.506716				0.851933
	1.04576	0.435416				0.968182
	1.04422	0.507516				0.456853
	1.09947	0.689768				1.16709
	1.01834	0.714577				1.12411
	1.20439	0.642855				0.941005
	0.760399	0.5864				0.790723
	0.539987	1.35194				0.730361
	1.10377	0.53932				0.781328
	0.773567	1.09909				1.04919
	1.00489	0.447411				0.91036
	0.678719	0.418514				1.14717
	0.828725	0.786335				0.735482
	0.895195	1.02307				0.962134
	0.991556					1.41169
	0.662609					0.875159
	1.15289					0.823667
	1.19095					0.58653
	0.582892					0.583668
	0.370727					1.63919
	0.775905					1.24306
	0.655145					0.843909
	0.67017					1.91431
	0.915022					1.85838
	0.658133					0.474837
	0.877273					1.03887
	0.516304					1.0073
	0.805404					1.2075
	0.715324					0.658425
						1.5529
						0.924755
						1.06842
						0.491732
						0.922215
						0.944553

## Sheet: Fig. 2
Fig. 2b	12xCSL-Luc activity (Folds)						Fig. 2c					Fig. 2d	Hey1 (Folds)					Fig. 2h	ALDH1+ cells (Folds)									Fig. 2i	Colonies (%)									Fig. 2j	Cyclin A2 (Folds)									Fig. 2k	Cyclin B1 (Folds)
	1.29829	0.0713237	1.88995	0.826954	0.480178								0.972205	1.16705	1.06272	0.388653			1	0.263158	1	1.39474	0.815789	1.26316	1	0.883333			30.6667	11.3333	24	65.3333	N/A	N/A	22.6667	6.66667			1.01913	0.688455	1.09562	1.60609	0.772595	0.615056	0.896988	0.464269			1.07544
	1.07331	0.178771	1.4026	1.04901	0.471029								1.02441	1.28078	0.819788	0.34815			1	0.313916	1	3.1028	0.28972	1.8785	1	0.942857			31.3333	12	24.6667	67.3333	N/A	N/A	24	7.33333			0.798204	0.62244	1.00876	1.30784	0.673522	0.776555	1.22349	0.667342			1.10208
	0.970075	0.185645	1.38432	0.983987	0.475318								0.83131	1.65538	0.839959	0.169471			1	0.566802	1	1.9759	0.718876	0.550201	1	0.574273			32.6667	14.6667	28.6667	69.3333	N/A	N/A	31.3333	9.33333			1.18267	0.635505	0.895616	1.6261	0.761648	0.576146	0.879521	0.582871			0.82248
	0.859452	0.236607	1.42768	1.08275	0.543061								0.948886	1.05136	0.967812	0.450032			1	0.810976	1	2.72527	0.527473	1.38462	1	0.895652			28	10.6667	32	48.6667	10.6667	10	N/D	18.6667
	0.798874	0.235522	1.27642	1.0573	0.538847								1.14031	1.16757	1.14427	0.563483			1	0.113475	1	1.23077	0.169231	0.130769	1	0.802768			33.3333	12	32.6667	50	12	12.6667	22.6667	20.6667
													1.08288	1.15589	1.16545	0.599546													39.3333	14.6667	39.3333	58.6667	12.6667	12.6667	25.3333	21.3333
																												N/A - DAPT treatment was not performed
																												N/D - not detectable due to contamination
[truncated: 7 more columns]

## Sheet: Fig. 3
Fig. 3a	Mammary gland (Mouse)			Fig. 3a	Brain (Mouse)			Fig. 3a	Heart (Mouse)			Fig. 3a	Liver (Mouse)			Fig. 3b	184A1 cells			Fig. 3b	MDA-MB-231 cells			Fig. 3c				Fig. 3e							Fig. 3f				Fig. 3g

## Sheet: Fig. 4
Fig. 4a	Notch1 / β-actin (Folds)							Fig. 4b	N1ICD / β-actin (Folds)							Fig. 4c				Fig. 4d	Cytosolic N1ICD / GAPDH (Folds)							Fig. 4e	Nuclear N1ICD / HDAC2 (Folds)							Fig. 4f						Fig. 4h	EGFP intensity nucleus / cytosol (Folds)					Fig. 4i	UAS-Luc activity (Folds)
	0.921641	1.23857	0.994068	1.00003	1.04642	1.30596			0.976662	0.268067	0.958273	1.04108	0.838649	1.00204							1.02612	0.232742	1.38952	0.778628	0.805545	1.24221			1.54265	0.18171	0.887186	1.31345	0.756593	0.711603									0.280494	0.072586	0.498843	0.991226			0.715796
	0.980031	1.16216	1.01324	0.866772	1.15896	1.32281			1.00037	0.374815	0.860521	0.907276	0.94333	1.07983							0.723324	0.359513	0.824335	0.52248	0.782656	2.10106			1.40084	0.0733671	0.944468	1.24636	0.894322	0.571235									0.355084	0.194214	2.71913	0.555997			1.03226
	1.22615	1.42461	0.893819	0.967761	0.899795	0.883972			0.984212	0.206458	1.14876	1.06254	1.00684	0.720663							0.529011	0.0196843	1.18313	0.574379	1.06228	1.76062			0.50933	0.0397516	1.13815	1.89762	1.10894	0.829961									0.061111	0.14748	0.346645	0.170804			0.88659
	0.872176	1.63221	1.09887	0.909333	0.894827	0.964243			1.03875	0.144848	1.03244	0.847013	1.21118	0.84567							0.746498	0.207705	0.528121	0.29793	1.6904	2.14899			0.748091	0.0256455	1.14271	1.56135	1.42199	0.644307									1.36674	0.295495	0.714692	0.0541606			1.36535
																					0.930035	0.403684	0.832462	0.623525	1.16006	1.43334			1.2451	0.096687	1.09356	1.24241	0.867661	0.438461									1.31273	0.093853	2.77148	0.0239382
																					2.06333	0.851759	0.950917	0.294936	0.629997	1.03546			0.964008	0.364084	0.821816	1.55757	1.02761	0.343197									1.46185	0.223197	2.02326	0.36193
																					0.981681	0.564406	1.29151	0.650493	0.869067	1.01189			0.589984	0.115592	0.972105	2.46517	0.922887	0.690684									0.82413	0.204182	2.04291	0.256917
																																											0.794794	0.13825	0.288178	0.221328
																																											1.01076	0.149763	0.716321	0.126337
																																											0.725192	0.219914	1.56421	0.16119
																																											1.14791	0.08289	5.69709	0.0740287
																																											2.30198	0.105251	2.27733	0.0257263
																																											0.503899	0.132055	0.946189	0.115522
																																											0.546498	0.184883	0.535853	0.770643
																																											0.779185	0.110217	0.67754	0.060618
																																											0.603991	0.888583	0.488191	0.0823024
																																											1.86566	0.161998	0.736227	0.50852
																																											0.799237	0.277816	0.740758	0.0952738
																																											1.89932	2.03278	1.70137	0.717372
																																											0.87967	0.493723	0.289143	0.941379
																																											0.90644	0.42331	0.477607	0.577983
																																											0.567958	0.047854	3.55893	0.195323
																																											0.656308	0.270853	2.94682	0.314052
																																											0.328706	0.068542	0.148292	0.355555
																																											0.424394	0.106723	0.705172	0.0844017
																																											0.855591	0.194814	0.235239	0.665696
																																											0.897633	0.177806	0.921451	0.323533
																																											0.508783	0.592882	1.41271	0.721456
																																											0.622387	0.508408	0.472493	0.691188
																																											0.437715	0.180758	0.50787	0.678008
																																											1.54312	0.708005	0.546008	0.127958
																																											1.7191	0.0454	0.515855	0.204655
																																											0.276656	0.354142	4.94184	0.617876
																																											0.671174	0.373031	1.88145	0.934765
																																											0.807905	0.128534	0.585649	0.121089
																																											1.03934	0.122733	1.81611	0.309374
																																											0.69287	0.062355	0.912626	0.35486
																																											0.77857	0.07602	1.09994	0.557965
																																											0.810329	0.125469	1.52302	0.148061
																																											0.454293	0.088325	1.49037	0.687883
																																											0.4514	0.123533	1.36187	0.588363
																																											0.616219	0.323043	1.07514	0.252328
																																											1.41623	0.0806	0.200289	0.175963
																																											4.4757	0.332646	2.7221	0.407776
																																											1.5943	0.580084	1.61338	0.156135
																																											0.917797	0.150827	0.526727	0.486507
																																											1.39216	0.196754	0.812151	0.140945
																																											1.60072	0.397091	2.17294	0.265353
																																											3.1308	0.084963	1.50037	0.432382
																																											1.61717	0.050759	0.33957	0.0263501
																																											0.873679	1.36421	0.712406	0.151138
																																											0.656885	0.050819	0.807927	0.0322653
																																											0.145858	0.138431	0.191568	0.160202
																																											1.14695	0.338218	0.548243	0.00213794
																																											0.789685	0.258479	0.5482	0.0263774
																																											0.905688	0.101803	0.395869	0.3608
																																											0.816633	0.231852	1.70379	0.213593
																																											0.725157	0.103425	4.16149	0.0596712
																																											0.557346	0.112605	0.65487	0.566312
																																											1.5343	0.076307	0.780894	0.0349789
																																											0.307964	0.133108	0.673713	0.0325013
																																											0.151348	0.114588	2.14672	0.0310143
																																											0.55921	0.123558	0.817047	0.177215
																																											0.471424	0.057897	0.793349
																																											0.817728	0.039072	0.52655
																																											0.687319	0.122912	0.334506
																																											0.582867	0.294706	1.76827
																																											0.443659	0.026775	1.0951
																																											0.473754	0.075826	2.21871
																																											0.83389	0.293651	0.73351
																																											0.445259	0.220344	6.95351
																																											0.502513	0.675111	7.33406
																																											0.610321	0.043214	2.939
																																											2.22062	0.215032	3.67619
																																											1.18055	0.225544	5.74794
																																											2.93361	0.255791	1.53061
																																											0.348353	0.172727	1.26889
																																											0.557846	0.401178	1.61403
																																											1.04468	0.225566	1.10337
																																											1.16888		2.56222
																																											0.803933		1.09409
																																											2.92898		1.7041
																																											1.122		0.50589
																																											0.896493		0.481799
																																											0.555693		0.855368
																																											1.42542		2.70237
																																											0.78271		1.09228
																																											3.69117		0.519964
																																											1.40231		3.4306
																																											0.70591		4.26348
																																											1.39884		1.33897
																																											1.69394		1.11238
																																											2.09978		0.530816
																																											0.097757		0.755503
																																											2.06559		1.45076
																																											0.482899		0.931287
																																											1.19416		1.11045
																																											0.713287		0.709501
																																											0.202124		4.50926
																																											2.18566		1.55095
																																											0.132483		3.78462
																																											0.509878		1.68134
																																											0.327137		1.04323
																																											0.810258		1.51627
																																											0.816522		0.349389
																																											0.411317		0.790844
																																											0.773141		0.492513
																																											1.36206		11.2882
																																											0.677019		0.326821
																																											2.66536		1.6364
																																											1.55095		3.13363
																																											0.314572		0.412187
																																											0.90075		1.53405
																																											1.07658		0.577748
																																											0.735145		1.9004
																																											0.654296		0.604731
																																											1.85761		0.946659
																																											1.39294		0.839026
																																											0.934501		0.444225
																																											0.915752		2.14355
																																											0.55397		0.888114
																																											1.36875		0.888595
																																											0.459056		2.02778
																																											0.475345		1.3382
																																											0.474037		1.63894
																																											0.495352		1.22041
																																											1.59846		0.396542
																																											1.04998		1.54661
																																											0.859602		0.199423
																																											0.761424		1.92014
																																											0.926116		0.308763
																																											1.80265		1.40283
																																											1.07299		0.544287
																																											0.985082		0.700763
																																											1.55292		0.778329
																																											1.0191		2.17728
																																											0.650496		0.858964
																																											0.6266		2.82609
																																											0.810565		2.02015
																																											0.787485		0.581075
																																											0.503		3.59036
																																											1.14035		2.24991
																																											0.86805		1.23451
																																											0.703968		1.17013
																																											0.966161		2.24811
																																											1.00352		1.01332
																																											0.990297		0.519098
																																											1.47252		0.324656
																																											1.77823		0.525501
																																											0.751015		1.26995
																																													0.763328
																																													2.17516
																																													1.28846
																																													1.0885
																																													0.957152
																																													1.4867
																																													3.48195
																																													0.975881
																																													0.423488
																																													1.25779
																																													2.45745
																																													0.612469
																																													1.04237
																																													4.08485
																																													5.89165
																																													1.59587
																																													1.41333
																																													0.966586
																																													0.6683
																																													1.16849
																																													1.47271
																																													2.45437
																																													0.985117
																																													2.28558
																																													1.82626
																																													1.9592
																																													0.370028
																																													1.24415
																																													0.983056
																																													1.82704
[truncated: 9 more columns]

## Sheet: Fig. 5
Fig. 5e	Doubling time change to control (Folds)							Fig. 5g	ALDH1+ cells (Folds)						Fig. 5i	N1ICD nuclear-positive cells (Folds)				Fig. 5j	Hey1+ cells (Folds)
	-2.16352	0.427854	0.456384	2.59931	1.44926	0.687771			1	1.35849	1	0.687805	0.614634			1.02835	1.42222				1	1.30175	1	0.186393	0.00141743
									1	1.2243	1	0.954545	0.863636			1.52219	1.70835				1	3.06647	1	0.770709	0.555149
									1	1.33796	1	0.737838	0.754054			0.623013	1.38243				1	1.89079	1	0.295642	0.467609
									1	1.07302	1	0.681818	0.818182			0.772549	1.75152				1	1.65227	1	0.0576271	0.253107
																1.25417	1.78995				1	1.91456
																0.527258	1.47587
																1.16208	2.00814
																1.11039	1.61874

## Sheet: Supp. Fig. 1
Supp. Fig. 1a	GIT1 (Folds)							Supp. Fig. 1b	GIT1 (Folds)							Supp. Fig. 1c	GIT1 (Folds)							Supp. Fig. 1d	GIT1 (Folds)							Supp. Fig. 1e	GIT1 (Folds)
	0.553167	2.68468	0.432114	0.875821	0.631802	1.61968			0.781297	1.06392	1.03418	2.32388	0.640719	0.652716			1.26967	0.994142	1.45759	1.73007	1.51193	0.583632			1.21384	1.6151	1.03586	0.875042	0.671957	0.611062			1.27139	1.23568	1.06057	0.68653	0.720126	0.854172
	1.43254	2.29616	1.13676	0.719571	0.620964	0.591256			1.34935	1.59973	0.734163	0.434736	0.6867	1.69203			0.443605	1.23049	0.93775	1.19863	1.09375	2.6428			0.847934	0.712503	1.12836	1.30633	1.01398	1.01375			0.973961	0.759773	0.59334	0.891431	1.18314	1.42682
	1.12211	1.9494	0.743533	0.934384	1.00184	1.046			0.795096	1.35784	0.779565	1.09905	0.586797	1.87836			0.804484	1.0241	0.834285	1.20024	1.52467	2.15926			1.08375	1.02338	0.821082	1.26741	1.22998	1.40529			0.754651	1.06172	1.1379	0.979335	1.01502	0.879839
	1.25947	1.17129	0.903421	0.798143	0.972846	1.6921			0.720659	1.32136	0.568488	1.24135	1.18337	1.46148			0.98441	1.45083	1.55948	1.34029	1.0931	1.11892			0.854476	0.789547	0.560439	1.03672	1.09132	1.24488
	0.632716	1.34326	1.13618	1.62136	1.01512	1.04862			0.804896	1.30115	1.33245	1.32168	0.884627	0.851906			1.00629	1.26053	1.17849	1.06041	1.40018	1.64113
									1.04308	1.68854	1.29022	1.06953	0.803049	0.60229			1.23257	1.38519	0.711948	1.1222	1.46383	1.6313
									1.61235	1.34867	1.02699	1.1597	1.01684	0.332158			1.26426	1.21217	1.07578	1.06149	1.44621	1.48713
									0.726333	1.34971	1.2837	0.94634	1.08468	1.10594			0.73757	1.22556	1.54625	1.84395	1.13754	1.05617
									1.16693	1.47611	1.04972	1.2764	0.814341	0.713209			1.1447	1.26597	1.22787	1.2512	1.47982	1.17747
																	1.22087	1.51439	1.03041	1.69245	0.940837	1.14809
																	0.574734	1.74568	0.97663	1.46758	1.33138	1.45103
																	1.01459	1.06076	1.12819	1.15311	1.3712	1.81918
																	1.30224	1.30299	1.02587	1.07947	1.43795	1.39851

## Sheet: Supp. Fig. 2
Supp.Fig.2a				Supp.Fig.2b	GIT1 (Folds)			Supp.Fig.2c				Supp.Fig.2d	GIT1 (Folds)			Supp.Fig.2e				Supp.Fig.2f	GIT1 (Folds)				Supp. Fig. 2g					Supp. Fig. 2h	GIT1 (Folds)				Supp. Fig. 2i					Supp. Fig. 2j	GIT1 (Folds)				Supp. Fig. 2k				Supp. Fig. 2l
					0.76232	0.481368							0.84026	0.177747							1.13329	0.907709	1.16105								1	0.0718594	0.054703								1	0.0781805	0.0983781
					1.09968	0.238061							1.22697	0.409509							0.815059	1.00442	0.961761
					1.138	0.199748							0.932768	0.426782							0.891405	1.04862	1.1273
																					1.15618	1.05673	0.952332
																					1.02603	1.00437	1.01838
																					0.978035	0.948272	1.04483
[truncated: 3 more columns]

## Sheet: Supp. Fig. 3
Supp. Fig. 3a	12xCSL-Luc activity (Folds)							Supp. Fig. 3b	12xCSL-Luc activity (Folds)							Supp. Fig. 3c				Supp. Fig. 3d	Hey1 / β-actin (Folds)					Supp. Fig. 3e	Hey1 mRNA (Folds)							Supp. Fig. 3f	Hey1 mRNA (Folds)
	1.11395	1.23309	1.11722	1.45931	0.500132	0.619518			1.10807	0.939322	1.15209	0.947271	0.4983	0.431211							1.22341	1.68044	1.05931	1.03749			1	0.917698	1	1.31212	1	0.804922			1	0.342149	1	1.26731	1	0.41555
	0.842886	0.954023	1.55915	1.72955	0.451222	0.506391			0.757539	0.636206	1.51969	1.51653	0.375856	0.270442							0.991733	1.54901	0.894082	0.796197			1	0.734966	1	1.28689	1	0.416953			1	0.428031	1	1.13435	1	0.946885
	1.08281	1.25381	1.16686	1.42376	0.555338	0.56065			1.12183	0.853069	1.23094	0.859463	0.591501	0.419469							0.616044	2.00331	1.07795	0.59715			1	0.83524	1	1.23659	1	0.510695			1	0.210114	1	1.7464	1	0.167862
	0.621672	0.843353	1.56275	1.56621	0.708476	0.740767			0.774438	0.63323	1.36642	1.13095	0.678008	0.493223							1.13044	1.40738	0.893693	0.779796			1	0.516536	1	1.20469	1	0.477543			1	0.569534	1	1.10149	1	0.30476
	0.863499	0.962595	1.57905	1.75891	0.403582	0.475591			0.843092	0.719335	1.69791	1.11112	0.404633	0.300177							0.854521	2.51569	1.09479	0.419132											1	0.412262	1	1.15187	1	0.70522
	1.12175	1.28616	1.2209	1.2657	0.556987	0.591731			1.08718	0.871116	1.16269	0.965468	0.578143	0.411669							1.18385	2.36646	0.980167	0.359827											1	0.810351	1	1.68614	1	0.466351
	1.13159	1.19781	1.19065	1.31329	0.60654	0.603351			1.12525	0.836302	1.26027	0.915789	0.563236	0.375424
	1.11744	1.26889	1.11213	1.40353	0.506051	0.635178			1.10692	0.880422	1.24127	0.915087	0.525667	0.406906
	1.11407	1.25318	1.15134	1.52603	0.455588	0.54301			1.35057	1.07112	1.37748	0.691029	0.355782	0.230282
	1.04467	1.06527	1.35441	1.5518	0.497225	0.529858			0.85107	0.731514	1.46111	1.28524	0.39653	0.3508
	0.94567	1.35396	1.35128	1.52592	0.437112	0.429287			0.87404	0.740276	1.40778	1.35151	0.374239	0.328425

## Sheet: Supp. Fig. 5
Supp. Fig. 5a	ALDH1+ cells (Folds)							Supp. Fig. 5b	ALDH1+ cells (Folds)
	1.32975	2.29684	1.57152	2.17595	0.241772	0.241772			1.07427	0.306935	1.22774	0.767338	0.306935	0.61387
	1.12251	2.05794	1.3096	1.87086	0.841885	0.6548			0.901003	0.831695	1.10893	0.415848	0.485156	0.554463
	0.714327	1.33936	1.07149	3.39305	0.625036	0.714327			0.678488	0.452325	1.01773	0.565407	0.904651	0.678488
	1.14989	1.81002	1.36284	1.61837	1.1073	0.809183			0.669977	0.392745	1.7327	0.231026	1.15513	0.115513
	0.510744	2.51443	0.78576	2.71087	0.58932	0.746472			1.43236	0.925527	0.881455	0.462764	0.506836	0.0881455
	1.17278	1.75916	1.17278	2.69738	0.351833	0.703665			1.2439	0.753876	1.01773	0.339244	0.753876	0.188469

## Sheet: Supp. Fig. 6
Supp. Fig. 6a	Colonies (%)						Supp. Fig. 6b	Colonies (%)						Supp. Fig. 6c	Colonies (%)						Supp. Fig. 6d	Colonies (%)						Supp. Fig. 6e	Spheroids (%, 1 cells/drop)						Supp. Fig. 6f	Spheroids (%, 2 cells/drop)						Supp. Fig. 6g	Spheroids (%, 3 cells/drop)						Supp. Fig. 6h
	34	46	50.6667	28.4394	16.6667			4.66667	10	14	5.52988	16			31	44.3333	N/D	44.3333	33			24.6667	23.6667	N/D	19.3333	13			32.1429	23.5294	26.4706	21.875	23.5294			63.6364	71.4286	74.2857	77.7778	54.5455			69.697	84.8485	83.3333	76.4706	63.8889
	26.3333	30.6667	41.3333	27.3504	18.3183			9	6.33333	6.33333	11.5385	9.30931			41.5	53	N/D	39	35			16.5	26.5	N/D	21	12.5			36.1111	67.5676	45.9459	51.3514	37.8378			59.4595	70.2703	66.6667	48.6486	25.7143			72.973	86.4865	81.0811	56.7568	27.7778
	26.8437	39.3258	47.191	26.6667	18			7.9646	8.98876	8.2397	4.33333	5			26.6667	50	45.6667	34.3333	28			37	47	29.6667	29	33			52.7778	51.5152	21.6216	21.6216	0			61.1111	62.1622	N/D	54.0541	22.2222			67.5676	77.1429	N/D	78.3784	38.8889
	29.3333	45	42.0139	26.087	19.6429			6.66667	12.3333	10.4167	8.69565	10.119			35.5	31	46.6667	36.5	29.5			40.5	31	27.3333	27.5	35.5			38.8889	32.2581	10.5263	40.625	0			63.8889	72.2222	71.4286	58.3333	34.2857			72.2222	86.8421	83.7838	68.5714	37.8378
	25.5319	56	36	27.2401	18			7.0922	12.3333	7.33333	8.60215	11			34.3333	58.6667	52	42.3333	28.3333			19.5	20	17.5	18.5	17.5			48.6487	65.625	48.4849	51.3513	28.5714			59.4595	81.0811	70.2703	59.4595	29.7297			84.2105	91.4286	88.5714	74.359	36.8421
	29.3333	35	40	31.1111	19.7154			10.3333	11.3333	11.3333	9.54733	11.4292			37.3333	48.6667	42.3333	34.3333	29.6667			52	40.5	42.5	44	38			62.1622	38.8889	34.2857	27.7778	5.55556
															42.3333	47.3333	49.3333	43.3333	27.6667

														N/D - not detectable due to contamination							N/D - not detectable due to contamination														N/D - not detectable due to contamination or accidental mixing of droplets							N/D - not detectable due to contamination or accidental mixing of droplets							N/D - not detectable due to contamination or accidental mixing of droplets
[truncated: 5 more columns]

[truncated: 7 more sheets: Supp. Fig. 7, Supp. Fig. 8, Supp. Fig. 9, Supp. Fig. 10, Supp. Fig. 11, Supp. Fig. 12, Supp. Fig. 13]
